# Supplementary material for: Biochemical and Structural Insights into the Mechanism of DNA Recognition by Arabidopsis ETHYLENE INSENSITIVE3
Source: PLoS One. 2015 Sep 9;10(9):e0137439. doi: 10.1371/journal.pone.0137439 (PMC4564277; doi:10.1371/journal.pone.0137439)
Supplement: S1 Table — (XLSX) [file pone.0137439.s013.xlsx]

## Sheet: Sheet1
S1 Table. Oligo sequences used in experiments.
Oligo used in EMSA
Probe Name	Sequence
ERF1-forward	GTTGTTTGGGATTCAAGGGGCATGTATCTTGAATCC
ERF1-reverse	GGATTCAAGATACATGCCCCTTGAATCCCAAACAAC
2EBS-S10-forward	AAGATACATGCAAAAAAGCATGTATCTT
2EBS-S10-reverse	AAGATACATGCTTTTTTGCATGTATCTT
2EBS-S10-2-forward	AAGGTACATGCAAAAAAGCATGTACCTT
2EBS-S10-2-reverse	AAGGTACATGCTTTTTTGCATGTACCTT
2EBS-S10-R-forward	AAGATGTATGCAAAAAAGCATACATCTT
2EBS-S10-R-reverse	AAGATGTATGCTTTTTTGCATACATCTT
1EBS-S10-froward	AAGATACATGCAAAAAAGCGATCGACTT
1EBS-S10-reverse	AAGTCGATCGCTTTTTTGCATGTATCTT
0EBS-S10-froward	AAGTCGATCGCAAAAAAGCGATCGACTT
0EBS-S10-reverse	AAGTCGATCGCTTTTTTGCGATCGACTT
TGT-S10-forward	TGTATACATGCAAAAAAGCATGTATACA
TGT-S10-reverse	TGTATACATGCTTTTTTGCATGTATACA
TGT-S9-forward	TGTATACATGCAAAAAGCATGTATACA
TGT-S9-reverse	TGTATACATGCTTTTTGCATGTATACA
2EBS-S5-forward	AAGATACATGCAGCATGTATCTT
2EBS-S5-reverse	AAGATACATGCTGCATGTATCTT
2EBS-S6-forward	AAGATACATGCAAGCATGTATCTT
2EBS-S6-reverse	AAGATACATGCTTGCATGTATCTT
2EBS-S7-forward	AAGATACATGCAAAGCATGTATCTT
2EBS-S7-reverse	AAGATACATGCTTTGCATGTATCTT
2EBS-S8-forward	AAGATACATGCAAAAGCATGTATCTT
2EBS-S8-reverse	AAGATACATGCTTTTGCATGTATCTT
2EBS-S9-forward	AAGATACATGCAAAAAGCATGTATCTT
2EBS-S9-reverse	AAGATACATGCTTTTTGCATGTATCTT
2EBS-S11-forward	AAGATACATGCAAAAAAAGCATGTATCTT
2EBS-S11-reverse	AAGATACATGCTTTTTTTGCATGTATCTT
2EBS-S12-forward	AAGATACATGCAAAAAAAAGCATGTATCTT
2EBS-S12-reverse	AAGATACATGCTTTTTTTTGCATGTATCTT
2EBS-S13-forward	AAGATACATGCAAAAAAAAAGCATGTATCTT
2EBS-S13-reverse	AAGATACATGCTTTTTTTTTGCATGTATCTT
2EBS-S14-forward	AAGATACATGCAAAAAAAAAAGCATGTATCTT
2EBS-S14-reverse	AAGATACATGCTTTTTTTTTTGCATGTATCTT
2EBS-S15-forward	AAGATACATGCAAAAAAAAAAAGCATGTATCTT
2EBS-S15-reverse	AAGATACATGCTTTTTTTTTTTGCATGTATCTT
TT-S10-forward	AAGATACATGCAATTAAGCATGTATCTT
TT-S10-reverse	AAGATACATGCTTAATTGCATGTATCTT
TCA-S10-forward	AAGATACATTGAGGGGTCAATGTATCTT
TCA-S10-reverse	AAGATACATTGACCCCTCAATGTATCTT
TATA-S10-forward	AAGATACATTATAAATATAATGTATCTT
TATA-S10-reverse	AAGATACATTATATTTATAATGTATCTT
GCG-S10-forward	AAGATACATGCGAAAACGCATGTATCTT
GCG-S10-reverse	AAGATACATGCGTTTTCGCATGTATCTT
GCGC-S10-forward	AAGATACATGCGCAAGCGCATGTATCTT
GCGC-S10-reverse	AAGATACATGCGCTTGCGCATGTATCTT
TA-S10-forward	AAGATACATTAGGGGGGTAATGTATCTT
TA-S10-reverse	AAGATACATTACCCCCCTAATGTATCTT
TCA-S9-forward	AAGATACATTGAGGGTCAATGTATCTT
TCA-S9-reverse	AAGATACATTGACCCTCAATGTATCTT
3-2-forward	GTTGTTTGGGATTCAAGGGGCATGTATCTTGAAT
3-2-reverse	ATTCAAGATACATGCCCCTTGAATCCCAAACAAC
3-4-forward	GTTGTTTGGGATTCAAGGGGCATGTATCTTGA
3-4-reverse	TCAAGATACATGCCCCTTGAATCCCAAACAAC
3-6-forward	GTTGTTTGGGATTCAAGGGGCATGTATCTT
3-6-reverse	AAGATACATGCCCCTTGAATCCCAAACAAC
3-6-5-2-forward	TGTTTGGGATTCAAGGGGCATGTATCTT
3-6-5-2-reverse	AAGATACATGCCCCTTGAATCCCAAACA
m1-forward	GTTGTTTGGGATTGAAGGGGCATGTATCTTGAATCC
m1-reverse	GGATTCAAGATACATGCCCCTTCAATCCCAAACAAC
m2-forward	GTTGTTTGGGAGTGAAGGGGCATGTATCTTGAATCC
m2-reverse	GGATTCAAGATACATGCCCCTTCACTCCCAAACAAC
5m-forward	GTTGATACATATTCAAGGGGCATGTATCTTGAATCC
5m-reverse	GGATTCAAGATACATGCCCCTTGAATATGTATCAAC
2EBS-S10-36-forward	TGAAGATACATGCAATTAAGCATGTATCTTGAATCC
2EBS-S10-36-reverse	GGATTCAAGATACATGCTTAATTGCATGTATCTTCA
TEIL-36-forward	TCGAGAACGATGTACCTGGTCGTATTGCTTGAATCC
TEIL-36-reverse	GGATTCAAGCAATACGACCAGGTACATCGTTCTCGA
1EBS-36-forward	TGAAGATACATGCAAAAAAGCGATCGACTTGAATCC
1EBS-36-reverse	GGATTCAAGTCGATCGCTTTTTTGCATGTATCTTCA
Sequences used in transient transcriptional activity assay
Probe Name	Sequence
1EBS-S10-36	TGAAGATACATGCAATTAAGCGATCGACTTGAATCC
2EBS-S10-36	TGAAGATACATGCAATTAAGCATGTATCTTGAATCC
ERF1	GTTGTTTGGGATTCAAGGGGCATGTATCTTGAATCC
